# Supplementary material for: Using the Hephaistos orthotic device to study countermeasure effectiveness of neuromuscular electrical stimulation and dietary lupin protein supplementation, a randomised controlled trial
Source: PLoS One. 2017 Feb 16;12(2):e0171562. doi: 10.1371/journal.pone.0171562 (PMC5313207; doi:10.1371/journal.pone.0171562)
Supplement: S2 File — (ZIP) [file pone.0171562.s002.zip]

Archive with 2 entries (2 files):
- NHP-MVC-SPSS-Data.sav
- NHP-MRI-lower leg-muscle volumes.sav
